# Supplementary material for: Less Pronounced Immunopathological Responses Following Oral Butyrate Treatment of Campylobacter jejuni-Infected Mice
Source: Microorganisms. 2022 Sep 30;10(10):1953. doi: 10.3390/microorganisms10101953 (PMC9609162; doi:10.3390/microorganisms10101953)
Supplement: Supplementary file 1 [file microorganisms-10-01953-s001.zip]

Archive with 1 entries (1 files):
- microorganisms-1843268-supplementary.pdf
